# Supplementary material for: Three new species of Phanerochaete (Polyporales, Basidiomycota)
Source: MycoKeys. 2018 Oct 26;(41):91–106. doi: 10.3897/mycokeys.41.29070 (PMC6215025; doi:10.3897/mycokeys.41.29070)
Supplement: XML Treatment for Phanerochaete canobrunnea [file mycokeys.41.29070-treatment1.xml]

<!DOCTYPE tp:taxon-treatment
  PUBLIC "-//TaxonX//DTD Taxonomic Treatment Publishing DTD v0 20100105//EN" "tax-treatment-NSO.dtd">
<tp:taxon-treatment xmlns:tp="http://www.plazi.org/taxpub"><tp:treatment-meta><kwd-group><label>Taxon classification</label><kwd><named-content xmlns:xlink="http://www.w3.org/1999/xlink" content-type="kingdom">Fungi</named-content></kwd><kwd><named-content xmlns:xlink="http://www.w3.org/1999/xlink" content-type="order">Polyporales</named-content></kwd><kwd><named-content xmlns:xlink="http://www.w3.org/1999/xlink" content-type="family">Phanerochaetaceae</named-content></kwd></kwd-group><mixed-citation publication-type="journal"><person-group><name><surname>Wu</surname><given-names>Sheng-Hua</given-names></name><name><surname>Chen</surname><given-names>Che-Chih</given-names></name><name><surname>Wei</surname><given-names>Chia-Ling</given-names></name></person-group><article-title>Three new species of <italic><tp:taxon-name><tp:taxon-name-part taxon-name-part-type="genus" reg="Phanerochaete">Phanerochaete</tp:taxon-name-part></tp:taxon-name></italic> (<tp:taxon-name><tp:taxon-name-part taxon-name-part-type="order">Polyporales</tp:taxon-name-part></tp:taxon-name>, <tp:taxon-name><tp:taxon-name-part taxon-name-part-type="phylum">Basidiomycota</tp:taxon-name-part></tp:taxon-name>)</article-title><source>MycoKeys</source><day>26</day><month>10</month><year>2018</year><volume>2018</volume><issue>41</issue><fpage>91</fpage><lpage>106</lpage><pub-id pub-id-type="doi">10.3897/mycokeys.41.29070</pub-id></mixed-citation></tp:treatment-meta><tp:nomenclature><tp:taxon-name>
              <tp:taxon-name-part taxon-name-part-type="genus" reg="Phanerochaete">Phanerochaete</tp:taxon-name-part>
              <tp:taxon-name-part taxon-name-part-type="species" reg="canobrunnea">canobrunnea</tp:taxon-name-part>
              <object-id xmlns:xlink="http://www.w3.org/1999/xlink" content-type="mycobank" xlink:type="simple">MycoBank No: 827411</object-id>
            </tp:taxon-name><tp:taxon-authority>Sheng H. Wu, C.C. Chen &amp; C.L. Wei</tp:taxon-authority><tp:taxon-status xmlns:xlink="http://www.w3.org/1999/xlink" xlink:type="simple">sp. nov.</tp:taxon-status><xref ref-type="fig" rid="F3">Figs 3A</xref><xref ref-type="fig" rid="F4">, 4</xref></tp:nomenclature><tp:treatment-sec sec-type="diagnosis" id="SECID0EYDBG"><title>Diagnosis.</title><p><italic><tp:taxon-name><tp:taxon-name-part taxon-name-part-type="genus" reg="Phanerochaete">Phanerochaete</tp:taxon-name-part><tp:taxon-name-part taxon-name-part-type="species" reg="canobrunnea">canobrunnea</tp:taxon-name-part></tp:taxon-name></italic> is recognised by brown generative hyphae and brown skeletal hyphae, in combination with absence of cystidia.</p></tp:treatment-sec><tp:treatment-sec sec-type="Holotype" id="SECID0EJEBG"><title>Holotype.</title><p>TAIWAN. Nantou County: Yuchih Township, Lienhuachih, <named-content xmlns:xlink="http://www.w3.org/1999/xlink" content-type="dwc:verbatimCoordinates" xlink:type="simple"><named-content content-type="geo-json" specific-use="{&#34;type&#34;:&#34;Point&#34;,&#34;coordinates&#34;:[120.883333,23.916667]}" id="NCID0ESEBG" xlink:type="simple">23°55'N, 120°53'E</named-content></named-content>, 715 m alt., on angiosperm branch, coll. W.C. Chen, C.C. Chen &amp; C.L. Wei, 23 Jun 2015, <italic>CHWC 1506</italic>-<italic>17</italic> (TNM F0029207).</p></tp:treatment-sec><tp:treatment-sec sec-type="etymology" id="SECID0E2EBG"><title>Etymology.</title><p>From canus+brunneus (= greyish-brown), referring to the colour of the hymenial surface.</p></tp:treatment-sec><tp:treatment-sec sec-type="description" id="SECID0EAFBG"><title>Description.</title><p>Basidiome resupinate, effuse, loosely adnate, membranaceous, 250–500 μm thick in section. Hymenial surface pale greyish-brown, slightly darkening in <abbrev xmlns:xlink="http://www.w3.org/1999/xlink" xlink:title="5% potassium hydroxide" id="ABBRID0EGFBG" xlink:type="simple">KOH</abbrev>, smooth, sometimes cracked; margin concolorous or brownish, slightly fibrillose or determinate.</p><p>Hyphal system dimitic; generative hyphae mostly simple-septate, single or double clamp connections occasionally present in subiculum. Subiculum fairly uniform, with fairly loose texture, 200–400 μm thick; generative hyphae interwoven, brown, more or less straight, moderately ramified, rarely encrusted, 4–9 (–11) μm diam., thin- to thick-walled, walls up to 1.5 μm thick, anastomoses occasional; skeletal hyphae interwoven, brown, more or less straight, un-ramified or ramified, 2–5 μm diam., usually subsolid or thick-walled, walls up to 1.5 μm, adventitious septa occasionally present. Hymenial layer thickening, with dense texture, 50–100 μm thick; hyphae more or less vertical, brownish to subcolourless, 3–6 μm diam., thin-walled. Cystidia lacking. Basidia subclavate to clavate, 15–25 × 5–6 μm, 4-sterigmate. Basidiospores ellipsoid to narrowly ellipsoid, adaxially flattened, smooth, thin-walled, IKI –, <abbrev xmlns:xlink="http://www.w3.org/1999/xlink" xlink:title="Cotton blue" id="ABBRID0EMFBG" xlink:type="simple">CB</abbrev> –, mostly 4.2–5.8 × 2.5–3 μm. [(4–) 4.5–5.8 (–6) × (2.5–) 2.7–3 (–3.2) μm, L = 5.10±0.54 μm, W = 2.86±0.18 μm, Q = 1.78 (n = 30) (<italic>CHWC 1506-17</italic>); (4–) 4.2–5 (–5.8) × (2.3–) 2.5–2.8 (–3) μm, L = 4.63±0.42 μm, W = 2.66±0.17 μm, Q = 1.75 (n = 30) (<italic>CHWC 1506-39</italic>)].</p></tp:treatment-sec><tp:treatment-sec sec-type="material" id="SECID0EUFBG"><title>Additional specimens examined (paratypes).</title><p>TAIWAN. Nantou County: Yuchih Township, Lienhuachih, <named-content xmlns:xlink="http://www.w3.org/1999/xlink" content-type="dwc:verbatimCoordinates" xlink:type="simple"><named-content content-type="geo-json" specific-use="{&#34;type&#34;:&#34;Point&#34;,&#34;coordinates&#34;:[120.883333,23.916667]}" id="NCID0E4FBG" xlink:type="simple">23°55'N, 120°53'E</named-content></named-content>, 715 m alt., on angiosperm branch, coll. W.C. Chen, C.C. Chen &amp; C.L. Wei, 23 Jun 2015, <italic>CHWC 1506</italic>-<italic>39</italic> (TNM F0029217); <italic>CHWC 1506</italic>-<italic>66</italic> (TNM F0029236).</p></tp:treatment-sec><tp:treatment-sec sec-type="distribution" id="SECID0EKGBG"><title>Distribution.</title><p>Known from subtropical Taiwan.</p><p><bold>Remarks.</bold> Amongst the few species in <italic><tp:taxon-name><tp:taxon-name-part taxon-name-part-type="genus" reg="Phanerochaete">Phanerochaete</tp:taxon-name-part></tp:taxon-name></italic> having brown subicular hyphae, only <italic><tp:taxon-name><tp:taxon-name-part taxon-name-part-type="genus" reg="Phanerochaete">P.</tp:taxon-name-part><tp:taxon-name-part taxon-name-part-type="species" reg="canobrunnea">canobrunnea</tp:taxon-name-part></tp:taxon-name></italic> and <italic><tp:taxon-name><tp:taxon-name-part taxon-name-part-type="genus" reg="Phanerochaete">P.</tp:taxon-name-part><tp:taxon-name-part taxon-name-part-type="species" reg="thailandica">thailandica</tp:taxon-name-part></tp:taxon-name></italic> possess skeletal hyphae [described as “quasi-binding hyphae” in the protologue of <italic><tp:taxon-name><tp:taxon-name-part taxon-name-part-type="genus" reg="Phanerochaete">P.</tp:taxon-name-part><tp:taxon-name-part taxon-name-part-type="species" reg="thailandica">thailandica</tp:taxon-name-part></tp:taxon-name></italic>, <xref ref-type="bibr" rid="B18">Sadlikova and Kout (2017)</xref>]. These two species are also closely related according to the phylogenetic analyses (Fig. <xref ref-type="fig" rid="F2">2</xref>). However, <italic><tp:taxon-name><tp:taxon-name-part taxon-name-part-type="genus" reg="Phanerochaete">P.</tp:taxon-name-part><tp:taxon-name-part taxon-name-part-type="species" reg="thailandica">thailandica</tp:taxon-name-part></tp:taxon-name></italic> bears leptocystidia and has larger basidiospores (7–8 × 4–4.5 µm) (<xref ref-type="bibr" rid="B18">Sadlikova and Kout 2017</xref>). <italic><tp:taxon-name><tp:taxon-name-part taxon-name-part-type="genus" reg="Phanerochaete">Phanerochaete</tp:taxon-name-part><tp:taxon-name-part taxon-name-part-type="species" reg="brunnea">brunnea</tp:taxon-name-part></tp:taxon-name></italic> Sheng H. Wu resembles <italic><tp:taxon-name><tp:taxon-name-part taxon-name-part-type="genus" reg="Phanerochaete">P.</tp:taxon-name-part><tp:taxon-name-part taxon-name-part-type="species" reg="canobrunnea">canobrunnea</tp:taxon-name-part></tp:taxon-name></italic> in lacking cystidia and having similar basidiospores, but its hyphal system is monomitic (<xref ref-type="bibr" rid="B23">Wu 1990</xref>). These two species are phylogenetically not closely related (Fig. <xref ref-type="fig" rid="F2">2</xref>).</p><fig id="F3" position="float" orientation="portrait"><label>Figure 3.</label><caption><p>Basidiomes. <bold>A</bold><italic><tp:taxon-name><tp:taxon-name-part taxon-name-part-type="genus" reg="Phanerochaete">Phanerochaete</tp:taxon-name-part><tp:taxon-name-part taxon-name-part-type="species" reg="canobrunnea">canobrunnea</tp:taxon-name-part></tp:taxon-name></italic> (holotype, <italic>CHWC 1506</italic>-<italic>17</italic>) <bold>B</bold><italic><tp:taxon-name><tp:taxon-name-part taxon-name-part-type="genus" reg="Phanerochaete">P.</tp:taxon-name-part><tp:taxon-name-part taxon-name-part-type="species" reg="cystidiata">cystidiata</tp:taxon-name-part></tp:taxon-name></italic> (holotype, <italic>GC 1708-358</italic>) <bold>C</bold><italic><tp:taxon-name><tp:taxon-name-part taxon-name-part-type="genus" reg="Phanerochaete">P.</tp:taxon-name-part><tp:taxon-name-part taxon-name-part-type="species" reg="fusca">fusca</tp:taxon-name-part></tp:taxon-name></italic> (holotype, <italic>Wu 1409</italic>-<italic>161</italic>). Scale bar:1cm.</p></caption><graphic xmlns:xlink="http://www.w3.org/1999/xlink" xlink:href="mycokeys-41-091-g003.jpg" position="float" orientation="portrait" xlink:type="simple" id="oo_238292.jpg"/></fig><fig id="F4" position="float" orientation="portrait"><label>Figure 4.</label><caption><p><italic><tp:taxon-name><tp:taxon-name-part taxon-name-part-type="genus" reg="Phanerochaete">Phanerochaete</tp:taxon-name-part><tp:taxon-name-part taxon-name-part-type="species" reg="canobrunnea">canobrunnea</tp:taxon-name-part></tp:taxon-name></italic> (holotype, <italic>CHWC 1506</italic>-<italic>17</italic>) <bold>A</bold> profile of basidiome section <bold>B</bold> lower part of basidiome section <bold>C</bold> generative hyphae <bold>D</bold> skeletal hyphae <bold>E</bold> basidia <bold>F</bold> basidiospores. Scale bars: 100 μm (<bold>A</bold>); 10 μm (<bold>B–F</bold>).</p></caption><graphic xmlns:xlink="http://www.w3.org/1999/xlink" xlink:href="mycokeys-41-091-g004.jpg" position="float" orientation="portrait" xlink:type="simple" id="oo_238293.jpg"/></fig></tp:treatment-sec><tp:treatment-sec><!--Section generated to contain objects referenced in tp:taxon-treatment.--><fig id="F2" position="float" orientation="portrait"><label>Figure 2.</label><caption><p>Phylogram inferred from Maximum likelihood analysis of the concatenated ITS+nuc 28S dataset of taxa in <italic><tp:taxon-name><tp:taxon-name-part taxon-name-part-type="genus" reg="Phanerochaete">Phanerochaete</tp:taxon-name-part></tp:taxon-name></italic> s.s. Nodes are labelled with Maximum likelihood bootstrap values ≥70% and Bayesian Posterior probabilities ≥0.9. Studied taxa studied are shaded with greyish boxes. Scale bar = substitutions per site.</p></caption><graphic xmlns:xlink="http://www.w3.org/1999/xlink" xlink:href="mycokeys-41-091-g002.jpg" position="float" orientation="portrait" xlink:type="simple" id="oo_238291.jpg"/></fig></tp:treatment-sec><ref-list><ref id="B18"><mixed-citation xmlns:xlink="http://www.w3.org/1999/xlink" xlink:type="simple"><person-group><name name-style="western"><surname>Sadlikova</surname><given-names>M</given-names></name><name name-style="western"><surname>Kout</surname><given-names>J</given-names></name></person-group> (<year>2017</year>) <article-title>A new <italic><tp:taxon-name><tp:taxon-name-part taxon-name-part-type="genus">Phanerochaete</tp:taxon-name-part></tp:taxon-name></italic> (<tp:taxon-name><tp:taxon-name-part taxon-name-part-type="order">Polyporales</tp:taxon-name-part></tp:taxon-name>, <tp:taxon-name><tp:taxon-name-part taxon-name-part-type="phylum">Basidiomycota</tp:taxon-name-part></tp:taxon-name>) with brown subicular hyphae from Thailand.</article-title><source>Mycosphere</source><volume>8</volume>: <fpage>1124</fpage>–<lpage>1030</lpage>. <ext-link xlink:type="simple" ext-link-type="doi" xlink:href="10.5943/mycosphere/8/6/4">http://doi.org/10.5943/mycosphere/8/6/4</ext-link></mixed-citation></ref><ref id="B23"><mixed-citation xmlns:xlink="http://www.w3.org/1999/xlink" xlink:type="simple"><person-group><name name-style="western"><surname>Wu</surname><given-names>SH</given-names></name></person-group> (<year>1990</year>) <article-title>The <tp:taxon-name><tp:taxon-name-part taxon-name-part-type="family">Corticiaceae</tp:taxon-name-part></tp:taxon-name> (<tp:taxon-name><tp:taxon-name-part taxon-name-part-type="class">Basidiomycetes</tp:taxon-name-part></tp:taxon-name>) subfamilies <tp:taxon-name><tp:taxon-name-part taxon-name-part-type="subfamily">Phlebioideae</tp:taxon-name-part></tp:taxon-name>, <tp:taxon-name><tp:taxon-name-part taxon-name-part-type="subfamily">Phanerochaetoideae</tp:taxon-name-part></tp:taxon-name> and <tp:taxon-name><tp:taxon-name-part taxon-name-part-type="subfamily">Hyphodermoideae</tp:taxon-name-part></tp:taxon-name> in Taiwan.</article-title><source>Acta Botanica Fennica</source><volume>142</volume>: <fpage>1</fpage>–<lpage>12</lpage></mixed-citation></ref></ref-list></tp:taxon-treatment>
