# Supplementary material for: Three new species of Phanerochaete (Polyporales, Basidiomycota)
Source: MycoKeys. 2018 Oct 26;(41):91–106. doi: 10.3897/mycokeys.41.29070 (PMC6215025; doi:10.3897/mycokeys.41.29070)
Supplement: XML Treatment for Phanerochaete cystidiata [file mycokeys.41.29070-treatment2.xml]

<!DOCTYPE tp:taxon-treatment
  PUBLIC "-//TaxonX//DTD Taxonomic Treatment Publishing DTD v0 20100105//EN" "tax-treatment-NSO.dtd">
<tp:taxon-treatment xmlns:tp="http://www.plazi.org/taxpub"><tp:treatment-meta><kwd-group><label>Taxon classification</label><kwd><named-content xmlns:xlink="http://www.w3.org/1999/xlink" content-type="kingdom">Fungi</named-content></kwd><kwd><named-content xmlns:xlink="http://www.w3.org/1999/xlink" content-type="order">Polyporales</named-content></kwd><kwd><named-content xmlns:xlink="http://www.w3.org/1999/xlink" content-type="family">Phanerochaetaceae</named-content></kwd></kwd-group><mixed-citation publication-type="journal"><person-group><name><surname>Wu</surname><given-names>Sheng-Hua</given-names></name><name><surname>Chen</surname><given-names>Che-Chih</given-names></name><name><surname>Wei</surname><given-names>Chia-Ling</given-names></name></person-group><article-title>Three new species of <italic><tp:taxon-name><tp:taxon-name-part taxon-name-part-type="genus" reg="Phanerochaete">Phanerochaete</tp:taxon-name-part></tp:taxon-name></italic> (<tp:taxon-name><tp:taxon-name-part taxon-name-part-type="order">Polyporales</tp:taxon-name-part></tp:taxon-name>, <tp:taxon-name><tp:taxon-name-part taxon-name-part-type="phylum">Basidiomycota</tp:taxon-name-part></tp:taxon-name>)</article-title><source>MycoKeys</source><day>26</day><month>10</month><year>2018</year><volume>2018</volume><issue>41</issue><fpage>91</fpage><lpage>106</lpage><pub-id pub-id-type="doi">10.3897/mycokeys.41.29070</pub-id></mixed-citation></tp:treatment-meta><tp:nomenclature><tp:taxon-name>
              <tp:taxon-name-part taxon-name-part-type="genus" reg="Phanerochaete">Phanerochaete</tp:taxon-name-part>
              <tp:taxon-name-part taxon-name-part-type="species" reg="cystidiata">cystidiata</tp:taxon-name-part>
              <object-id xmlns:xlink="http://www.w3.org/1999/xlink" content-type="mycobank" xlink:type="simple">MycoBank No: 827412</object-id>
            </tp:taxon-name><tp:taxon-authority>Sheng H. Wu, C.C. Chen &amp; C.L. Wei</tp:taxon-authority><tp:taxon-status xmlns:xlink="http://www.w3.org/1999/xlink" xlink:type="simple">sp. nov.</tp:taxon-status><xref ref-type="fig" rid="F3">Figs 3B</xref><xref ref-type="fig" rid="F5">, 5</xref></tp:nomenclature><tp:treatment-sec sec-type="diagnosis" id="SECID0ELOBG"><title>Diagnosis.</title><p><italic><tp:taxon-name><tp:taxon-name-part taxon-name-part-type="genus" reg="Phanerochaete">Phanerochaete</tp:taxon-name-part><tp:taxon-name-part taxon-name-part-type="species" reg="cystidiata">cystidiata</tp:taxon-name-part></tp:taxon-name></italic> is characterised by having a fibrillose margin of the basidiome and apically narrow or tapering leptocystidia that are more or less encrusted. Additionally, crystal masses are present in the hymenial layer.</p></tp:treatment-sec><tp:treatment-sec sec-type="Holotype" id="SECID0E3OBG"><title>Holotype.</title><p>TAIWAN. Nantou County: Aowanta, <named-content xmlns:xlink="http://www.w3.org/1999/xlink" content-type="dwc:verbatimCoordinates" xlink:type="simple"><named-content content-type="geo-json" specific-use="{&#34;type&#34;:&#34;Point&#34;,&#34;coordinates&#34;:[121.166667,23.950000]}" id="NCID0EFPBG" xlink:type="simple">23°57'N, 121°10'E</named-content></named-content>, 1200 m alt., on angiosperm branch, coll. C.C. Chen, 28 Aug 2017, <italic>GC 1708-358</italic> (TNM F0031801).</p></tp:treatment-sec><tp:treatment-sec sec-type="etymology" id="SECID0EMPBG"><title>Etymology.</title><p>From cystidiatus, referring to the presence of cystidia of this species.</p></tp:treatment-sec><tp:treatment-sec sec-type="description" id="SECID0ERPBG"><title>Description.</title><p>Basidiome resupinate, effuse, adnate, membranaceous, 120–250 (–330) μm thick in section. Hymenial surface creamish-yellow, brownish in <abbrev xmlns:xlink="http://www.w3.org/1999/xlink" xlink:title="5% potassium hydroxide" id="ABBRID0EXPBG" xlink:type="simple">KOH</abbrev>, smooth to occasionally slightly tuberculate (due to crystal masses in hymenial layer), sometimes cracked; margin whitish or concolorous, fibrillous to fimbriate, occasionally determinate.</p><p>Hyphal system monomitic; hyphae simple-septate, clamp connections rarely present in subiculum. Subiculum fairly uniform, with somewhat loose to fairly dense texture, usually very dense near the substrate, 70–150 μm thick; hyphae more or less horizontal, colourless, fairly straight, moderately ramified, occasionally strongly encrusted with crystals, 3–6 (–7) μm diam., with 0.8–1.5 μm thick walls, anastomoses occasional. Hymenial layer thickening, with fairly dense texture, 50–100 (–180) μm thick, occasionally stratified; hyphae more or less vertical, colourless, 2.5–5 μm diam., thin-walled. Crystal masses occasionally abundant in hymenial layer. Leptocystidia numerous, immersed or emergent, cylindrical, median part usually slightly swollen and slightly thick-walled, with narrow or tapering apices, sparsely to heavily encrusted, (35–) 40–60 × 4–5.5 μm. Basidia subclavate to narrowly clavate, usually guttulate when mature, 20–30 × 4.5–5.5 μm, 4-sterigmate. Basidiospores ellipsoid to narrowly ellipsoid, adaxially flattened, smooth, thin-walled, guttulate, IKI–, <abbrev xmlns:xlink="http://www.w3.org/1999/xlink" xlink:title="Cotton blue" id="ABBRID0E4PBG" xlink:type="simple">CB</abbrev>–, mostly 4–5.3 × 2.5–3 μm. [4–5 (–5.5) × (2.5–) 2.7–3 (–3.3) μm, L = 4.59±0.43 μm, W = 2.86±0.18 μm, Q = 1.61 (n = 30) (<italic>GC 1708-358</italic>); (4–) 4.2–5 (–5.5) × 2.5–3 (–3.2) μm, L = 4.72±0.40 μm, W = 2.79±0.20 μm, Q = 1.70 (n = 30) (<italic>Wu 1708-326</italic>)].</p></tp:treatment-sec><tp:treatment-sec sec-type="material" id="SECID0EFQBG"><title>Additional specimens examined (paratypes).</title><p>CHINA. Yunnan Province: Wenshan Zhuang and Miao Autonomous Prefecture, Maguan County, Dalishu Township, Lake, <named-content xmlns:xlink="http://www.w3.org/1999/xlink" content-type="dwc:verbatimCoordinates" xlink:type="simple"><named-content content-type="geo-json" specific-use="{&#34;type&#34;:&#34;Point&#34;,&#34;coordinates&#34;:[104.138056,23.117778]}" id="NCID0EOQBG" xlink:type="simple">23°07'04"N, 104°08'17"E</named-content></named-content>, 1800 m alt., on angiosperm branch, coll. C.C. Chen, 7 Aug 2017, <italic>GC 1708-76</italic> (TNM F0031803). TAIWAN. Nantou County: Aowanta, <named-content xmlns:xlink="http://www.w3.org/1999/xlink" content-type="dwc:verbatimCoordinates" xlink:type="simple"><named-content content-type="geo-json" specific-use="{&#34;type&#34;:&#34;Point&#34;,&#34;coordinates&#34;:[121.166667,23.950000]}" id="NCID0EYQBG" xlink:type="simple">23°57'N, 121°10'E</named-content></named-content>, 1200 m alt., on angiosperm branch, coll. S.H. Wu, 28 Aug 2017, <italic>Wu 1708-326</italic> (TNM F0031802).</p></tp:treatment-sec><tp:treatment-sec sec-type="distribution" id="SECID0E6QBG"><title>Distribution.</title><p>Known from China (Yunnan Province) and Taiwan (type locality).</p></tp:treatment-sec><tp:treatment-sec sec-type="remarks" id="SECID0EERBG"><title>Remarks.</title><p><italic><tp:taxon-name><tp:taxon-name-part taxon-name-part-type="genus" reg="Phanerochaete">Phanerochaete</tp:taxon-name-part><tp:taxon-name-part taxon-name-part-type="species" reg="ericina">ericina</tp:taxon-name-part></tp:taxon-name></italic> is the most closely related species (Figs <xref ref-type="fig" rid="F1">1</xref>, <xref ref-type="fig" rid="F2">2</xref>), but differs in having brownish hymenophore, frequently branched narrow hyphae (quasi-binding hyphae) and cystidia that are not encrusted (<xref ref-type="bibr" rid="B23">Wu 1990</xref>). <italic><tp:taxon-name><tp:taxon-name-part taxon-name-part-type="genus" reg="Phanerochaete">Phanerochaete</tp:taxon-name-part><tp:taxon-name-part taxon-name-part-type="species" reg="burtii">burtii</tp:taxon-name-part></tp:taxon-name></italic> (Romell) Parmasto, <italic><tp:taxon-name><tp:taxon-name-part taxon-name-part-type="genus" reg="Phanerochaete">P.</tp:taxon-name-part><tp:taxon-name-part taxon-name-part-type="species" reg="carnosa">carnosa</tp:taxon-name-part></tp:taxon-name></italic> (Burt) Parmasto, <italic><tp:taxon-name><tp:taxon-name-part taxon-name-part-type="genus" reg="Phanerochaete">P.</tp:taxon-name-part><tp:taxon-name-part taxon-name-part-type="species" reg="calotricha">calotricha</tp:taxon-name-part></tp:taxon-name></italic> (P. Karst.) J. Erikss. &amp; Ryvarden, <italic><tp:taxon-name><tp:taxon-name-part taxon-name-part-type="genus" reg="Phanerochaete">P.</tp:taxon-name-part><tp:taxon-name-part taxon-name-part-type="species" reg="citrinosanguinea">citrinosanguinea</tp:taxon-name-part></tp:taxon-name></italic> Floudas &amp; Hibbett, <italic><tp:taxon-name><tp:taxon-name-part taxon-name-part-type="genus" reg="Phanerochaete">P.</tp:taxon-name-part><tp:taxon-name-part taxon-name-part-type="species" reg="pseudosanguinea">pseudosanguinea</tp:taxon-name-part></tp:taxon-name></italic> Floudas &amp; Hibbett, <italic><tp:taxon-name><tp:taxon-name-part taxon-name-part-type="genus" reg="Phanerochaete">P.</tp:taxon-name-part><tp:taxon-name-part taxon-name-part-type="species" reg="sanguinea">sanguinea</tp:taxon-name-part></tp:taxon-name></italic> (Fr.) Pouzar and <italic><tp:taxon-name><tp:taxon-name-part taxon-name-part-type="genus" reg="Phanerochaete">P.</tp:taxon-name-part><tp:taxon-name-part taxon-name-part-type="species" reg="sanguineocarnosa">sanguineocarnosa</tp:taxon-name-part></tp:taxon-name></italic> Floudas &amp; Hibbett also have a more or less fimbriate margin of the basidiomes, apically narrow or tapering cystidia and similar-sized basidiospores; however, their cystidia are not or only rarely encrusted. These species form a strongly supported monophyletic group, while <italic><tp:taxon-name><tp:taxon-name-part taxon-name-part-type="genus" reg="Phanerochaete">P.</tp:taxon-name-part><tp:taxon-name-part taxon-name-part-type="species" reg="cystidiata">cystidiata</tp:taxon-name-part></tp:taxon-name></italic> is phylogenetically distantly related to this group (Figs <xref ref-type="fig" rid="F1">1</xref>, <xref ref-type="fig" rid="F2">2</xref>).</p><fig id="F5" position="float" orientation="portrait"><label>Figure 5.</label><caption><p><italic><tp:taxon-name><tp:taxon-name-part taxon-name-part-type="genus" reg="Phanerochaete">Phanerochaete</tp:taxon-name-part><tp:taxon-name-part taxon-name-part-type="species" reg="cystidiata">cystidiata</tp:taxon-name-part></tp:taxon-name></italic> (holotype, <italic>GC 1708-358</italic>) <bold>A</bold> profile of basidiome section <bold>B</bold> basidiome section <bold>C</bold> leptocystidia <bold>D</bold> basidia <bold>E</bold> basidiospores. Scale bars: 100 μm (<bold>A</bold>); 10 μm(<bold>B–E</bold>).</p></caption><graphic xmlns:xlink="http://www.w3.org/1999/xlink" xlink:href="mycokeys-41-091-g005.jpg" position="float" orientation="portrait" xlink:type="simple" id="oo_238294.jpg"/></fig></tp:treatment-sec><tp:treatment-sec><!--Section generated to contain objects referenced in tp:taxon-treatment.--><fig id="F3" position="float" orientation="portrait"><label>Figure 3.</label><caption><p>Basidiomes. <bold>A</bold><italic><tp:taxon-name><tp:taxon-name-part taxon-name-part-type="genus" reg="Phanerochaete">Phanerochaete</tp:taxon-name-part><tp:taxon-name-part taxon-name-part-type="species" reg="canobrunnea">canobrunnea</tp:taxon-name-part></tp:taxon-name></italic> (holotype, <italic>CHWC 1506</italic>-<italic>17</italic>) <bold>B</bold><italic><tp:taxon-name><tp:taxon-name-part taxon-name-part-type="genus" reg="Phanerochaete">P.</tp:taxon-name-part><tp:taxon-name-part taxon-name-part-type="species" reg="cystidiata">cystidiata</tp:taxon-name-part></tp:taxon-name></italic> (holotype, <italic>GC 1708-358</italic>) <bold>C</bold><italic><tp:taxon-name><tp:taxon-name-part taxon-name-part-type="genus" reg="Phanerochaete">P.</tp:taxon-name-part><tp:taxon-name-part taxon-name-part-type="species" reg="fusca">fusca</tp:taxon-name-part></tp:taxon-name></italic> (holotype, <italic>Wu 1409</italic>-<italic>161</italic>). Scale bar:1cm.</p></caption><graphic xmlns:xlink="http://www.w3.org/1999/xlink" xlink:href="mycokeys-41-091-g003.jpg" position="float" orientation="portrait" xlink:type="simple" id="oo_238292.jpg"/></fig><fig id="F1" position="float" orientation="portrait"><label>Figure 1.</label><caption><p>Phylogram inferred from Maximum likelihood analysis of the concatenated 5.8S+nuc 28S+<italic>rpb1</italic> dataset of representative taxa in the phlebioid clade of <tp:taxon-name><tp:taxon-name-part taxon-name-part-type="order">Polyporales</tp:taxon-name-part></tp:taxon-name>. Branches are labelled with Maximum likelihood bootstrap values ≥70% and Bayesian posterior probabilities ≥0.9. Studied taxa are shaded with greyish boxes. Scale bar = substitutions per site.</p></caption><graphic xmlns:xlink="http://www.w3.org/1999/xlink" xlink:href="mycokeys-41-091-g001.jpg" position="float" orientation="portrait" xlink:type="simple" id="oo_238289.jpg"/></fig><fig id="F2" position="float" orientation="portrait"><label>Figure 2.</label><caption><p>Phylogram inferred from Maximum likelihood analysis of the concatenated ITS+nuc 28S dataset of taxa in <italic><tp:taxon-name><tp:taxon-name-part taxon-name-part-type="genus" reg="Phanerochaete">Phanerochaete</tp:taxon-name-part></tp:taxon-name></italic> s.s. Nodes are labelled with Maximum likelihood bootstrap values ≥70% and Bayesian Posterior probabilities ≥0.9. Studied taxa studied are shaded with greyish boxes. Scale bar = substitutions per site.</p></caption><graphic xmlns:xlink="http://www.w3.org/1999/xlink" xlink:href="mycokeys-41-091-g002.jpg" position="float" orientation="portrait" xlink:type="simple" id="oo_238291.jpg"/></fig></tp:treatment-sec><ref-list><ref id="B23"><mixed-citation xmlns:xlink="http://www.w3.org/1999/xlink" xlink:type="simple"><person-group><name name-style="western"><surname>Wu</surname><given-names>SH</given-names></name></person-group> (<year>1990</year>) <article-title>The <tp:taxon-name><tp:taxon-name-part taxon-name-part-type="family">Corticiaceae</tp:taxon-name-part></tp:taxon-name> (<tp:taxon-name><tp:taxon-name-part taxon-name-part-type="class">Basidiomycetes</tp:taxon-name-part></tp:taxon-name>) subfamilies <tp:taxon-name><tp:taxon-name-part taxon-name-part-type="subfamily">Phlebioideae</tp:taxon-name-part></tp:taxon-name>, <tp:taxon-name><tp:taxon-name-part taxon-name-part-type="subfamily">Phanerochaetoideae</tp:taxon-name-part></tp:taxon-name> and <tp:taxon-name><tp:taxon-name-part taxon-name-part-type="subfamily">Hyphodermoideae</tp:taxon-name-part></tp:taxon-name> in Taiwan.</article-title><source>Acta Botanica Fennica</source><volume>142</volume>: <fpage>1</fpage>–<lpage>12</lpage></mixed-citation></ref></ref-list></tp:taxon-treatment>
