# Supplementary material for: Three new species of Phanerochaete (Polyporales, Basidiomycota)
Source: MycoKeys. 2018 Oct 26;(41):91–106. doi: 10.3897/mycokeys.41.29070 (PMC6215025; doi:10.3897/mycokeys.41.29070)
Supplement: XML Treatment for Phanerochaete fusca [file mycokeys.41.29070-treatment3.xml]

<!DOCTYPE tp:taxon-treatment
  PUBLIC "-//TaxonX//DTD Taxonomic Treatment Publishing DTD v0 20100105//EN" "tax-treatment-NSO.dtd">
<tp:taxon-treatment xmlns:tp="http://www.plazi.org/taxpub"><tp:treatment-meta><kwd-group><label>Taxon classification</label><kwd><named-content xmlns:xlink="http://www.w3.org/1999/xlink" content-type="kingdom">Fungi</named-content></kwd><kwd><named-content xmlns:xlink="http://www.w3.org/1999/xlink" content-type="order">Polyporales</named-content></kwd><kwd><named-content xmlns:xlink="http://www.w3.org/1999/xlink" content-type="family">Phanerochaetaceae</named-content></kwd></kwd-group><mixed-citation publication-type="journal"><person-group><name><surname>Wu</surname><given-names>Sheng-Hua</given-names></name><name><surname>Chen</surname><given-names>Che-Chih</given-names></name><name><surname>Wei</surname><given-names>Chia-Ling</given-names></name></person-group><article-title>Three new species of <italic><tp:taxon-name><tp:taxon-name-part taxon-name-part-type="genus" reg="Phanerochaete">Phanerochaete</tp:taxon-name-part></tp:taxon-name></italic> (<tp:taxon-name><tp:taxon-name-part taxon-name-part-type="order">Polyporales</tp:taxon-name-part></tp:taxon-name>, <tp:taxon-name><tp:taxon-name-part taxon-name-part-type="phylum">Basidiomycota</tp:taxon-name-part></tp:taxon-name>)</article-title><source>MycoKeys</source><day>26</day><month>10</month><year>2018</year><volume>2018</volume><issue>41</issue><fpage>91</fpage><lpage>106</lpage><pub-id pub-id-type="doi">10.3897/mycokeys.41.29070</pub-id></mixed-citation></tp:treatment-meta><tp:nomenclature><tp:taxon-name>
              <tp:taxon-name-part taxon-name-part-type="genus" reg="Phanerochaete">Phanerochaete</tp:taxon-name-part>
              <tp:taxon-name-part taxon-name-part-type="species" reg="fusca">fusca</tp:taxon-name-part>
              <object-id xmlns:xlink="http://www.w3.org/1999/xlink" content-type="mycobank" xlink:type="simple">MycoBank No: 827413</object-id>
            </tp:taxon-name><tp:taxon-authority>Sheng H. Wu, C.C. Chen &amp; C.L. Wei</tp:taxon-authority><tp:taxon-status xmlns:xlink="http://www.w3.org/1999/xlink" xlink:type="simple">sp. nov.</tp:taxon-status><xref ref-type="fig" rid="F3">Figs 3C</xref><xref ref-type="fig" rid="F6">, 6</xref></tp:nomenclature><tp:treatment-sec sec-type="diagnosis" id="SECID0E1XBG"><title>Diagnosis.</title><p><italic><tp:taxon-name><tp:taxon-name-part taxon-name-part-type="genus" reg="Phanerochaete">Phanerochaete</tp:taxon-name-part><tp:taxon-name-part taxon-name-part-type="species" reg="fusca">fusca</tp:taxon-name-part></tp:taxon-name></italic> is characterised by smooth to tuberculate dark brown hymenial surface, monomitic hyphal system with brown subicular hyphae and leptocystidia with narrow or tapering apices. Additional diagnostic features: hyphae and cystidia usually with adventitious septa, subicular hyphae sometimes swollen at hyphal ends and basidia becoming thick-walled and brownish when old.</p></tp:treatment-sec><tp:treatment-sec sec-type="Holotype" id="SECID0ELYBG"><title>Holotype.</title><p>CHINA, Hubei Province: Shennongjia Forest Area, Wenshui Forest Farm, <named-content xmlns:xlink="http://www.w3.org/1999/xlink" content-type="dwc:verbatimCoordinates" xlink:type="simple"><named-content content-type="geo-json" specific-use="{&#34;type&#34;:&#34;Point&#34;,&#34;coordinates&#34;:[110.333333,31.733333]}" id="NCID0EUYBG" xlink:type="simple">31°44'N, 110°20'E</named-content></named-content>, 1700 m alt., on angiosperm branch, coll. S.H. Wu, 19 Sep 2014, <italic>Wu 1409</italic>-<italic>161</italic> (TNM F0029722).</p></tp:treatment-sec><tp:treatment-sec sec-type="etymology" id="SECID0E4YBG"><title>Etymology.</title><p>From fuscus (= dark brown), referring to the colour of the hymenial surface.</p></tp:treatment-sec><tp:treatment-sec sec-type="description" id="SECID0ECZBG"><title>Description.</title><p>Basidiome resupinate, effuse, adnate, membranaceous, 250–580 μm thick in section. Hymenial surface dark brown, slightly darkening in <abbrev xmlns:xlink="http://www.w3.org/1999/xlink" xlink:title="5% potassium hydroxide" id="ABBRID0EIZBG" xlink:type="simple">KOH</abbrev>, smooth to tuberculate, not cracked; margin concolorous, more or less separable, determinate.</p><p>Hyphal system monomitic; hyphae simple-septate, clamp connections rarely present in subiculum. Subiculum fairly uniform, with dense texture, 200–480 μm thick; hyphae more or less horizontal, brown, fairly straight, moderately ramified, usually swollen at hyphal ends, usually encrusted near subhymenium, (2.5–) 3–7 (–7.5) μm diam., with slightly thick to up to 2 μm thick walls, with small oily drops, usually with adventitious septa. Hymenial layer thickening, with dense texture, 50–100 μm thick; hyphae more or less vertical, brownish to subcolourless, 2.5–4 μm diam., slightly thick-walled. Leptocystidia numerous, originating from hymenial layer, projecting, cylindrical with narrow or tapering apices, sometimes encrusted, subcolourless to brownish, usually with 1 or 2 adventitious septa, 50–70 × 3.5–5.5 (–6) μm, with thin to up to 1 μm thick walls. Basidia clavate or occasionally narrowly clavate, subcolourless to brownish, sometimes with an adventitious septum, 22–50 × 5–6 μm, with thin to up to 1 μm thick walls, 4-sterigmate. Basidiospores narrowly ellipsoid to subcylindrical, adaxially slightly concave, smooth, thin- to slightly thick-walled, colourless to sometimes brownish, IKI –, <abbrev xmlns:xlink="http://www.w3.org/1999/xlink" xlink:title="Cotton blue" id="ABBRID0EOZBG" xlink:type="simple">CB</abbrev> –, mostly 5.7–7.3 × 3–3.5 μm. [(5.3–) 5.7–7.3 (–7.8) × (2.8–) 3–3.5 (–3.7) μm, L = 6.63±0.64 μm, W = 3.24±0.28 μm, Q = 2.05 (n = 30) (<italic>Wu 1409-161</italic>)].</p></tp:treatment-sec><tp:treatment-sec sec-type="Additional specimen examined (paratype)" id="SECID0EUZBG"><title>Additional specimen examined (paratype).</title><p>CHINA. Hubei Province: Shennongjia Forest Area, Wenshui Forest Farm, <named-content xmlns:xlink="http://www.w3.org/1999/xlink" content-type="dwc:verbatimCoordinates" xlink:type="simple"><named-content content-type="geo-json" specific-use="{&#34;type&#34;:&#34;Point&#34;,&#34;coordinates&#34;:[110.333333,31.733333]}" id="NCID0E4ZBG" xlink:type="simple">31°44'N, 110°20'E</named-content></named-content>, 1700 m alt., on angiosperm branch, coll. S.H. Wu, 19 Sep 2014, <italic>Wu 1409</italic>-<italic>163</italic> (TNM F0029723).</p></tp:treatment-sec><tp:treatment-sec sec-type="distribution" id="SECID0EG1BG"><title>Distribution.</title><p>Known from China (Hubei Province).</p></tp:treatment-sec><tp:treatment-sec sec-type="remarks" id="SECID0EL1BG"><title>Remarks.</title><p><italic><tp:taxon-name><tp:taxon-name-part taxon-name-part-type="genus" reg="Phanerochaete">Phanerochaete</tp:taxon-name-part><tp:taxon-name-part taxon-name-part-type="species" reg="stereoides">stereoides</tp:taxon-name-part></tp:taxon-name></italic> Sheng H. Wu resembles <italic><tp:taxon-name><tp:taxon-name-part taxon-name-part-type="genus" reg="Phanerochaete">P.</tp:taxon-name-part><tp:taxon-name-part taxon-name-part-type="species" reg="fusca">fusca</tp:taxon-name-part></tp:taxon-name></italic> in having brown subicular hyphae and leptocystidia. However, hymenial surface of the former is pale greyish-brown, while the latter is dark brown. Moreover, cystidia of <italic><tp:taxon-name><tp:taxon-name-part taxon-name-part-type="genus" reg="Phanerochaete">P.</tp:taxon-name-part><tp:taxon-name-part taxon-name-part-type="species" reg="stereoides">stereoides</tp:taxon-name-part></tp:taxon-name></italic> are uniformly thin-walled and colourless, not with 1 or 2 adventitious septa. These two species are not closely related according to the phylogenetic analyses (Fig. <xref ref-type="fig" rid="F2">2</xref>). <italic><tp:taxon-name><tp:taxon-name-part taxon-name-part-type="genus" reg="Phanerochaete">Phanerochaete</tp:taxon-name-part><tp:taxon-name-part taxon-name-part-type="species" reg="porostereoides">porostereoides</tp:taxon-name-part></tp:taxon-name></italic> is the most closely related species (Fig. <xref ref-type="fig" rid="F2">2</xref>). Like <italic><tp:taxon-name><tp:taxon-name-part taxon-name-part-type="genus" reg="Phanerochaete">P.</tp:taxon-name-part><tp:taxon-name-part taxon-name-part-type="species" reg="fusca">fusca</tp:taxon-name-part></tp:taxon-name></italic>, it has brown subicular hyphae, but differs by lacking cystidia and by smaller basidiospores [(4.5–) 4.7–5.3 (–5.5) × (2.3–) 2.5–3.1 (–3.3) μm], according to <xref ref-type="bibr" rid="B13">Liu and He (2016)</xref>.</p><fig id="F6" position="float" orientation="portrait"><label>Figure 6.</label><caption><p><italic><tp:taxon-name><tp:taxon-name-part taxon-name-part-type="genus" reg="Phanerochaete">Phanerochaete</tp:taxon-name-part><tp:taxon-name-part taxon-name-part-type="species" reg="fusca">fusca</tp:taxon-name-part></tp:taxon-name></italic> (holotype, <italic>Wu 1409</italic>-<italic>161</italic>) <bold>A</bold> profile of basiome section <bold>B</bold> basidiome section <bold>C</bold> leptocystidia <bold>D</bold> subicular hyphae, usually swollen at hyphal ends <bold>E</bold> basidia <bold>F</bold> basidiospores. Scale bars: 100 μm (A); 10 μm (<bold>B–F</bold>).</p></caption><graphic xmlns:xlink="http://www.w3.org/1999/xlink" xlink:href="mycokeys-41-091-g006.jpg" position="float" orientation="portrait" xlink:type="simple" id="oo_238295.jpg"/></fig></tp:treatment-sec><tp:treatment-sec><!--Section generated to contain objects referenced in tp:taxon-treatment.--><fig id="F3" position="float" orientation="portrait"><label>Figure 3.</label><caption><p>Basidiomes. <bold>A</bold><italic><tp:taxon-name><tp:taxon-name-part taxon-name-part-type="genus" reg="Phanerochaete">Phanerochaete</tp:taxon-name-part><tp:taxon-name-part taxon-name-part-type="species" reg="canobrunnea">canobrunnea</tp:taxon-name-part></tp:taxon-name></italic> (holotype, <italic>CHWC 1506</italic>-<italic>17</italic>) <bold>B</bold><italic><tp:taxon-name><tp:taxon-name-part taxon-name-part-type="genus" reg="Phanerochaete">P.</tp:taxon-name-part><tp:taxon-name-part taxon-name-part-type="species" reg="cystidiata">cystidiata</tp:taxon-name-part></tp:taxon-name></italic> (holotype, <italic>GC 1708-358</italic>) <bold>C</bold><italic><tp:taxon-name><tp:taxon-name-part taxon-name-part-type="genus" reg="Phanerochaete">P.</tp:taxon-name-part><tp:taxon-name-part taxon-name-part-type="species" reg="fusca">fusca</tp:taxon-name-part></tp:taxon-name></italic> (holotype, <italic>Wu 1409</italic>-<italic>161</italic>). Scale bar:1cm.</p></caption><graphic xmlns:xlink="http://www.w3.org/1999/xlink" xlink:href="mycokeys-41-091-g003.jpg" position="float" orientation="portrait" xlink:type="simple" id="oo_238292.jpg"/></fig><fig id="F2" position="float" orientation="portrait"><label>Figure 2.</label><caption><p>Phylogram inferred from Maximum likelihood analysis of the concatenated ITS+nuc 28S dataset of taxa in <italic><tp:taxon-name><tp:taxon-name-part taxon-name-part-type="genus" reg="Phanerochaete">Phanerochaete</tp:taxon-name-part></tp:taxon-name></italic> s.s. Nodes are labelled with Maximum likelihood bootstrap values ≥70% and Bayesian Posterior probabilities ≥0.9. Studied taxa studied are shaded with greyish boxes. Scale bar = substitutions per site.</p></caption><graphic xmlns:xlink="http://www.w3.org/1999/xlink" xlink:href="mycokeys-41-091-g002.jpg" position="float" orientation="portrait" xlink:type="simple" id="oo_238291.jpg"/></fig></tp:treatment-sec><ref-list><ref id="B13"><mixed-citation xmlns:xlink="http://www.w3.org/1999/xlink" xlink:type="simple"><person-group><name name-style="western"><surname>Liu</surname><given-names>SL</given-names></name><name name-style="western"><surname>He</surname><given-names>SH</given-names></name></person-group> (<year>2016</year>) <article-title><italic><tp:taxon-name><tp:taxon-name-part taxon-name-part-type="genus">Phanerochaete</tp:taxon-name-part><tp:taxon-name-part taxon-name-part-type="species">porostereoides</tp:taxon-name-part></tp:taxon-name></italic>, a new species in the core clade with brown generative hyphae from China.</article-title><source>Mycosphere</source><volume>7</volume>: <fpage>648</fpage>–<lpage>655</lpage>. <ext-link xlink:type="simple" ext-link-type="doi" xlink:href="10.5943/mycosphere/7/5/10">https://doi.org/10.5943/mycosphere/7/5/10</ext-link></mixed-citation></ref></ref-list></tp:taxon-treatment>
